# Supplementary material for: Structural characterizations of the chloroplast translocon protein Tic110
Source: Plant J. 2013 May 25;75(5):847–57. doi: 10.1111/tpj.12249 (PMC3823011; doi:10.1111/tpj.12249)
Supplement: Supplementary file 5 [file tpj0075-0847-SD5.txt]

1 
 
Table S1. Data-collection and scattering-derived parameters of the SAXS
analyses 
 
 CmTic110B CmTic110C
Data-collectionparameters   
Instrument NSRRC23A NSRRC23A
Beamgeometry 5 mmslit 5 mmslit 
Wavelength (Å) 0.885 0.885
q range (Å -1) 0.0065-0.3342 0.0138-0.3999
Exposure time (min) 5 5
Concentration (mg ml-1) 1 1
Temperature (K) 277 277
Structuralparameters   
I(0) (cm-1) [from P(r)] 0.431 0.066
Rg (Å) [from P(r)] 71.63 52.84
I(0) (cm-1) (from Guinier) 0.422 0.064
Rg(Å) (fromGuinier) 66.5 49.2
Porod volume estimate (Å 3) 207,267 95,916
Dry volume calculated fromsequence (Å 3)  134,559 96,366
Molecular-mass determination   
Partial specific volume (cm3g-1) 0.729 0.729
Contrast (e Å-3) 0.436 0.435
Molecular mass Mr [from I(0)] 172,000 79,600
Calculated monomeric Mr fromsequence 59,903 42,784
Software employed   
Primary data reduction NSRRC23A homemade program 
Data processing ATSAS ATSAS
Ab initio analysis GASBOR GASBOR
Validation and averaging DAMAVER DAMAVER 
Rigid-body modeling N/A N/A
Computation ofmodelintensities - CRYSOL 
 2 
 
TableS2. Sequencesof primers used in this study 
Primers Sequences 
CmTic110-F1  gctctagaatgcagagtcctgcggaagc  
CmTic110-R1 tcccccgggtcaggcggcttggattcccaac  
CmTic110A-F1 ggaattccatatgtcgattggtgcaccgcgagcgc
CmTic110B-F1 ggaattccatatggcaaatcgaagcgagtttacggacgc 
CmTic110C-F1 ggaattccatatgcggggtcaggatgaagagcgcg 
CmTic110-R2 caactcgagggcggcttggattcccaacatctc  
CmTic110-D363amber-F gaaaatttcgtctatattgactagtatattcgcgcacaagacgtc 
CmTic110-D363amber-R gacgtcttgtgcgcgaatatactagtcaatatagacgaaattttc
CmTic110-F5-HindIII cgaagcttatgcagagtcctgcggaag 
CmTic110-R5-XbaI cgtctagactagtcaatatagacgaaattttc 
 
 
